# Supplementary material for: Hierarchical ZnO–Graphite Films Enabling Durable Antifouling and Corrosion Protection of Electrochemical Electrodes in Harsh Wastewater Environments
Source: Nanomaterials (Basel). 2026 Apr 30;16(9):547. doi: 10.3390/nano16090547 (PMC13164925; doi:10.3390/nano16090547)
Supplement: Supplementary file 1 [file nanomaterials-16-00547-s001.zip]

Archive with 1 entries (1 files):
- nanomaterials-4262648-supplementary.pdf
